# Supplementary material for: Mechanism of Bacillus subtilis Y61 Promoting the Growth of Weissella: Metabolic Interaction Based on Secretion of Arginine and Isovaleric Acid
Source: Foods. 2026 Jun 24;15(13):2266. doi: 10.3390/foods15132266 (PMC13360752; doi:10.3390/foods15132266)
Supplement: Supplementary file 1 [file foods-15-02266-s001.zip]

Archive with 1 entries (1 files):
- foods-4364327-supplementary.pdf
